# Supplementary material for: A Multi-Scale Densely Connected Convolutional Neural Network for Automated Thyroid Nodule Classification
Source: Front Neurosci. 2022 May 19;16:878718. doi: 10.3389/fnins.2022.878718 (PMC9160335; doi:10.3389/fnins.2022.878718)
Supplement: Supplementary file 1 [file Table_1.XLSX]

## Sheet: Sheet1
Method	ACC	AP	AUC	Precision	Specificity
ARL50	0.899225	0.909017	0.934315	0.837662	0.804688
ResNet34	0.883721	0.86382	0.921845	0.820513	0.78125
MobilenetV1	0.875969	0.84744	0.885216	0.802469	0.75
Densenet	0.883721	0.955493	0.960697	0.824675	0.789062
Squeezenet	0.868217	0.928636	0.9375	0.803797	0.757812
VGG	0.848837	0.917878	0.926562	0.775758	0.710938
Googlenet	0.883721	0.928985	0.94387	0.820513	0.78125
Alexnet	0.790698	0.755306	0.809555	0.718391	0.617188
Ours	0.937984	0.973813	0.975601	0.901408	0.890625
消融实验
Method	ACC	AP	F1-score	Precision	Recall
SkipBlock+HAC	0.875969	0.912832	0.873777	0.802469	0.875
SkipBlock+Multiscale	0.914729	0.961418	0.914104	0.86	0.914123
Ours	0.937984	0.973813	0.937801	0.901408	0.93762
skip-block 对比实验
Method	ACC	AP	F1-score	Precision	Recall
ResNet34-Residual	0.910853	0.922421	0.910367	0.863946	0.910337
No-BatchNormalization	0.934109	0.972555	0.933749	0.884354	0.933594
Ours	0.937984	0.973813	0.937801	0.901408	0.93762
HAC 对比实验
Method	ACC	Specificity	F1-score	Precision	Recall
ASPP	0.918605	0.859375	0.91825	0.875862	0.918149
Ours	0.937984	0.890625	0.937801	0.901408	0.93762
